# Supplementary material for: Bird to Human Transmission Biases and Vaccine Escape Mutants in H5N1 Infections
Source: PLoS One. 2014 Jul 2;9(7):e100754. doi: 10.1371/journal.pone.0100754 (PMC4079711; doi:10.1371/journal.pone.0100754)
Supplement: Table S1 — A, Closely clustering avian and human isolates (methods) identified using HA sequences from H5N1 strains in Egypt; Table S1B, Closely clustering avian and human isolates (methods) identified using HA sequences from H5N1 strains in China; Table S1C, Closely clustering avian and human isolates (methods) using HA sequences from H5N1 strains in Indonesia. (ZIP) [file pone.0100754.s004.zip]

Archive with 3 entries (2 files):
- Table S1.xlsx
- __MACOSX/
- __MACOSX/._Table S1.xlsx
