# Supplementary material for: Bird to Human Transmission Biases and Vaccine Escape Mutants in H5N1 Infections
Source: PLoS One. 2014 Jul 2;9(7):e100754. doi: 10.1371/journal.pone.0100754 (PMC4079711; doi:10.1371/journal.pone.0100754)
Supplement: Table S1 — A, Closely clustering avian and human isolates (methods) identified using HA sequences from H5N1 strains in Egypt; Table S1B, Closely clustering avian and human isolates (methods) identified using HA sequences from H5N1 strains in China; Table S1C, Closely clustering avian and human isolates (methods) using HA sequences from H5N1 strains in Indonesia. (ZIP) [file pone.0100754.s004.zip › Table S1.xlsx]

## Sheet: Sheet1
Table S1A: Closely clustering avian and human isolates (methods) identified using HA sequences from H5N1 strains in Egypt						Table S1B: Closely clustering avian and human isolates (methods) identified using HA sequences from H5N1 strains in China						Table S1C: Closely clustering avian and human isolates (methods) using HA sequences from H5N1 strains in Indonesia
Accesion Number	Host Type	Date	Virus Name	Length of Sequence		Accesion Number	Host Type	Date	Virus Name	Length of Sequence		Accesion Number	Host Type	Date	Virus Name	Length of Sequence
ABM92273	Human	2007/01	Influenza A virus (A/Egypt/0636-NAMRU3/2007(H5N1))	567		ABD28180	Human	2005-11-01	Influenza A virus (A/Anhui/1/2005(H5N1))	567		ABU99134	Avian	2006	Influenza A virus (A/Chicken/Indonesia/Siak1631-2/2006(H5N1))	568
ACI06187	Human	2007-12-24	Influenza A virus (A/Egypt/10211-NAMRU3/2007(H5N1))	549		ADG59080	Human	2005	Influenza A virus (A/Anhui/1/2005(H5N1))	567		ABU99093	Avian	2006-05-01	Influenza A virus (A/Chicken/West Java/SMI-ENDRI2/2006(H5N1))	568
ACI06188	Human	2007-12-26	Influenza A virus (A/Egypt/10215-NAMRU3/2007(H5N1))	549		AEO89065	Human	2006-12-10	Influenza A virus (A/Anhui/1/2006(H5N1))	567		ABU99086	Avian	2006-07-01	Influenza A virus (A/Chicken/West Java/TASIK2/2006(H5N1))	568
ACI06189	Human	2007-12-29	Influenza A virus (A/Egypt/10216-NAMRU3/2007(H5N1))	549		AEO89082	Human	2007-03-17	Influenza A virus (A/Anhui/1/2007(H5N1))	567		ABU99083	Avian	2006-08-01	Influenza A virus (A/Chicken/West Java/TASIKSOL/2006(H5N1))	568
ADG21405	Human	2007-12-29	Influenza A virus (A/Egypt/10217-NAMRU3/2007(H5N1))	439		ABD28181	Human	2005-11-11	Influenza A virus (A/Anhui/2/2005(H5N1))	567		ABW06336	Human	2005-11-24	Influenza A virus (A/Indonesia/195H/2005(H5N1))	564
ABJ90343	Human	2006/10	Influenza A virus (A/Egypt/12374-NAMRU3/2006(H5N1))	546		ADG59048	Human	2005	Influenza A virus (A/Anhui/2/2005(H5N1))	567		ABW06315	Human	2005	Influenza A virus (A/Indonesia/245H/2005(H5N1))	551
ABP96845	Human	2007	Influenza A virus (A/Egypt/1394-NAMRU3/2007(H5N1))	567		AEO89118	Human	2008-12-04	Influenza A virus (A/Beijing/1/2009(H5N1))	567		ABW06287	Human	2006-02-03	Influenza A virus (A/Indonesia/298H/2006(H5N1))	564
ABM54179	Human	2006	Influenza A virus (A/Egypt/14724-NAMRU3/2006(H5N1))	567		ABR10842	Human	2006	Influenza A virus (A/China/2006(H5N1))	567		ABW06244	Human	2006-02-21	Influenza A virus (A/Indonesia/341H/2006(H5N1))	565
ABP96847	Human	2007	Influenza A virus (A/Egypt/1731-NAMRU3/2007(H5N1))	568		ABE68932	Avian	2005	Influenza A virus (A/Duck/Fujian/1734/05(H5N1))	566		ABP51969	Human	2005-07-08	Influenza A virus (A/Indonesia/5/2005(H5N1))	568
ABP96848	Human	2007	Influenza A virus (A/Egypt/1902-NAMRU3/2007(H5N1))	568		ACJ68610	Human	2005-12-06	Influenza A virus (A/Fujian/1/2005(H5N1))	567		ABW06169	Human	2006-05-10	Influenza A virus (A/Indonesia/542H/2006(H5N1))	568
ACI06180	Human	2008-02-26	Influenza A virus (A/Egypt/1980-NAMRU3/2008(H5N1))	549		ACJ68612	Human	2006-03-04	Influenza A virus (A/Guangdong/01/2006(H5N1))	567		ABW06222	Human	2006-05-29	Influenza A virus (A/Indonesia/567H/2006(H5N1))	564
ABP96849	Human	2007	Influenza A virus (A/Egypt/2256-NAMRU3/2007(H5N1))	568		AEO89109	Human	2008-02-16	Influenza A virus (A/Guangdong/1/2008(H5N1))	567		ABW06117	Human	2006-06-13	Influenza A virus (A/Indonesia/583H/2006(H5N1))	550
ACI06181	Human	2008-03-02	Influenza A virus (A/Egypt/2289-NAMRU3/2008(H5N1))	548		AEO89048	Human	2006-06-03	Influenza A virus (A/Guangdong/2/2006(H5N1))	567		ABW06139	Human	2006-07-06	Influenza A virus (A/Indonesia/604H/2006(H5N1))	560
ABP96850	Human	2007-03-13	Influenza A virus (A/Egypt/2321-NAMRU3/2007(H5N1))	568		ABD28182	Human	2005-11-23	Influenza A virus (A/Guangxi/1/2005(H5N1))	567		ABW06367	Human	2005	Influenza A virus (A/Indonesia/7/2005(H5N1))	568
ACI06182	Human	2008-03-04	Influenza A virus (A/Egypt/2514-NAMRU3/2008(H5N1))	549		ADG59086	Human	2005	Influenza A virus (A/Guangxi/1/2005(H5N1))	567		ABM90434	Human	2007-01-05	Influenza A virus (A/Indonesia/CDC1031/2007(H5N1))	552
ACI06183	Human	2008-03-08	Influenza A virus (A/Egypt/2546-NAMRU3/2008(H5N1))	548		AEO89100	Human	2008-02-12	Influenza A virus (A/Guangxi/1/2008(H5N1))	567		ABM90478	Human	2007-01-06	Influenza A virus (A/Indonesia/CDC1032/2007(H5N1))	552
ABP96852	Human	2007	Influenza A virus (A/Egypt/2616-NAMRU3/2007(H5N1))	568		ABI34142	Human	2006	Influenza A virus (A/Guangzhou/1/2006(H5N1))	550		ABM90489	Human	2007-01-07	Influenza A virus (A/Indonesia/CDC1032N/2007(H5N1))	552
ABP96853	Human	2007	Influenza A virus (A/Egypt/2620-NAMRU3/2007(H5N1))	568		AEO89154	Human	2009-01-15	Influenza A virus (A/Guizhou/1/2009(H5N1))	567		ABM90511	Human	2007-01-11	Influenza A virus (A/Indonesia/CDC1046/2007(H5N1))	568
ABU53968	Human	2007	Influenza A virus (A/Egypt/2629-NAMRU3/2007(H5N1))	548		AEO89030	Human	2006-04-01	Influenza A virus (A/Hubei/1/2006(H5N1))	567		ABM90522	Human	2007-01-11	Influenza A virus (A/Indonesia/CDC1046T/2007(H5N1))	568
ABU53971	Human	2007	Influenza A virus (A/Egypt/2750-NAMRU3/2007(H5N1))	549		ACJ68607	Human	2006-01-27	Influenza A virus (A/Hunan/1/2006(H5N1))	567		ABI36040	Human	2005-11-08	Influenza A virus (A/Indonesia/CDC184/2005(H5N1))	552
ABU53972	Human	2007	Influenza A virus (A/Egypt/2751-NAMRU3/2007(H5N1))	549		AEO89091	Human	2008-01-16	Influenza A virus (A/Hunan/1/2008(H5N1))	567		ABI36041	Human	2005-11-12	Influenza A virus (A/Indonesia/CDC194P/2005(H5N1))	552
ABK32775	Human	2006	Influenza A virus (A/Egypt/2763-NAMRU3/2006(H5N1))	531		AEO89136	Human	2009-01-08	Influenza A virus (A/Hunan/1/2009(H5N1))	567		ABI36042	Human	2005-12-13	Influenza A virus (A/Indonesia/CDC287E/2005(H5N1))	552
ABK32778	Human	2006	Influenza A virus (A/Egypt/2947-NAMRU3/2006(H5N1))	531		AEO89172	Human	2009-01-23	Influenza A virus (A/Hunan/2/2009(H5N1))	567		ABI36044	Human	2005-12-15	Influenza A virus (A/Indonesia/CDC292N/2005(H5N1))	552
ABU53966	Human	2006	Influenza A virus (A/Egypt/2991-NAMRU3/2006(H5N1))	549		ACB87563	Human	2007	Influenza A virus (A/Jiangsu/2/2007(H5N1))	567		ABI36050	Human	2006-01-14	Influenza A virus (A/Indonesia/CDC329/2006(H5N1))	552
ACI06184	Human	2008-04-05	Influenza A virus (A/Egypt/3158-NAMRU3/2008(H5N1))	549		ACJ68613	Human	2005-12-04	Influenza A virus (A/Jiangxi/1/2005(H5N1))	567		ABI36051	Human	2006-01-30	Influenza A virus (A/Indonesia/CDC357/2006(H5N1))	552
ACI06186	Human	2008-04-16	Influenza A virus (A/Egypt/3401-NAMRU3/2008(H5N1))	549		AEO89127	Human	2009-01-05	Influenza A virus (A/Shandong/1/2009(H5N1))	567		ABI36057	Human	2006-02-20	Influenza A virus (A/Indonesia/CDC390/2006(H5N1))	552
ABU53973	Human	2007	Influenza A virus (A/Egypt/4081-NAMRU3/2007(H5N1))	549		AEO89021	Human	2006-03-13	Influenza A virus (A/Shanghai/1/2006(H5N1))	567		ABI36198	Human	2006-03-23	Influenza A virus (A/Indonesia/CDC523/2006(H5N1))	568
ABU53974	Human	2007	Influenza A virus (A/Egypt/4082-NAMRU3/2007(H5N1))	549		ACJ68609	Human	2006-01-03	Influenza A virus (A/Sichuan/1/2006(H5N1))	567		ABI36295	Human	2006-04-26	Influenza A virus (A/Indonesia/CDC582/2006(H5N1))	552
ABU53975	Human	2007	Influenza A virus (A/Egypt/4226-NAMRU3/2007(H5N1))	549		AEO89039	Human	2006-04-16	Influenza A virus (A/Sichuan/3/2006(H5N1))	567		ABI36318	Human	2006-05-18	Influenza A virus (A/Indonesia/CDC623/2006(H5N1))	552
ABK32782	Human	2006	Influenza A virus (A/Egypt/5614-NAMRU3/2006(H5N1))	531		AEO89145	Human	2009-01-10	Influenza A virus (A/Xinjiang/1/2009(H5N1))	567		ABI36384	Human	2006-05-23	Influenza A virus (A/Indonesia/CDC634P/2006(H5N1))	552
ABU53976	Human	2007	Influenza A virus (A/Egypt/6251-NAMRU3/2007(H5N1))	549		ABG23657	Human	2006	Influenza A virus (A/Zhejiang/16/2006(H5N1))	427		ABI36469	Human	2006-05-29	Influenza A virus (A/Indonesia/CDC644T/2006(H5N1))	552
ADG21402	Human	2006-05-16	Influenza A virus (A/Egypt/7021-NAMRU3/2006(H5N1))	568		ACN39410	Avian	2007-01-28	Influenza A virus (A/chicken/Anhui/1089/2007(H5N1))	567		ABI36450	Human	2006-07-06	Influenza A virus (A/Indonesia/CDC699/2006(H5N1))	568
ACT15310	Human	2009-01-11	Influenza A virus (A/Egypt/N00001/2009(H5N1))	567		ABJ96761	Avian	2005	Influenza A virus (A/chicken/Fujian/11933/2005(H5N1))	565		ABI49396	Human	2006-08-05	Influenza A virus (A/Indonesia/CDC739/2006(H5N1))	568
ADG21427	Human	2010-01-11	Influenza A virus (A/Egypt/N00269/2010(H5N1))	567		ABJ96763	Avian	2005	Influenza A virus (A/chicken/Fujian/12239/2005(H5N1))	560		ABI49407	Human	2006-08-07	Influenza A virus (A/Indonesia/CDC742/2006(H5N1))	552
ADG21429	Human	2010-01-12	Influenza A virus (A/Egypt/N00270/2010(H5N1))	567		ABJ97047	Avian	2006	Influenza A virus (A/chicken/Guangxi/683/2006(H5N1))	565		ABI49415	Human	2006	Influenza A virus (A/Indonesia/CDC759/2006(H5N1))	568
ACT15312	Human	2009-01-23	Influenza A virus (A/Egypt/N00585/2009(H5N1))	567		ADG59055	Avian	2008	Influenza A virus (A/chicken/Guizhou/7/2008(H5N1))	567		ABL31755	Human	2006-09-24	Influenza A virus (A/Indonesia/CDC836/2006(H5N1))	568
ACT15314	Human	2009-02-03	Influenza A virus (A/Egypt/N00605/2009(H5N1))	567		ACN39419	Avian	2007-01-29	Influenza A virus (A/chicken/Hubei/2856/2007(H5N1))	567		ABL31780	Human	2006-10-14	Influenza A virus (A/Indonesia/CDC887/2006(H5N1))	568
ACT15316	Human	2009-02-07	Influenza A virus (A/Egypt/N00606/2009(H5N1))	567		ACN39421	Avian	2007-01-29	Influenza A virus (A/chicken/Hubei/3002/2007(H5N1))	567		ABL07008	Human	2006-11-10	Influenza A virus (A/Indonesia/CDC938/2006(H5N1))	568
ADG21431	Human	2010-02-02	Influenza A virus (A/Egypt/N01360/2010(H5N1))	567		ADG59050	Avian	2009	Influenza A virus (A/chicken/Hunan/1/2009(H5N1))	567		ABW74701	Human	2006	Influenza A virus (A/Indonesia/TLL001/2006(H5N1))	568
ADG21435	Human	2010-02-12	Influenza A virus (A/Egypt/N01982/2010(H5N1))	567		ACN39415	Avian	2007-01-23	Influenza A virus (A/chicken/Hunan/1793/2007(H5N1))	567		ABW74702	Human	2006	Influenza A virus (A/Indonesia/TLL002/2006(H5N1))	568
ADG21437	Human	2010-02-15	Influenza A virus (A/Egypt/N02038/2010(H5N1))	567		ADG59088	Avian	2005	Influenza A virus (A/chicken/Hunan/21/2005(H5N1))	567		ABW74703	Human	2006	Influenza A virus (A/Indonesia/TLL003/2006(H5N1))	568
ACT15320	Human	2009-03-03	Influenza A virus (A/Egypt/N02039/2009(H5N1))	567		ACN39422	Avian	2006-11-30	Influenza A virus (A/chicken/Hunan/3157/2006(H5N1))	567		ABW74704	Human	2006	Influenza A virus (A/Indonesia/TLL004/2006(H5N1))	568
ADG21439	Human	2010-02-13	Influenza A virus (A/Egypt/N02127/2010(H5N1))	567		ADG59069	Avian	2009	Influenza A virus (A/chicken/Shandong/A-1/2009(H5N1))	567		ABW74707	Human	2006	Influenza A virus (A/Indonesia/TLL007/2006(H5N1))	568
ACT15322	Human	2009-03-09	Influenza A virus (A/Egypt/N02407/2009(H5N1))	567		ABJ96712	Avian	2006	Influenza A virus (A/chicken/Shantou/1233/2006(H5N1))	565		ABW74708	Human	2006	Influenza A virus (A/Indonesia/TLL008/2006(H5N1))	568
ADG21441	Human	2010-02-23	Influenza A virus (A/Egypt/N02554/2010(H5N1))	567		ABJ96718	Avian	2006	Influenza A virus (A/chicken/Shantou/3840/2006(H5N1))	564		ABW74709	Human	2006	Influenza A virus (A/Indonesia/TLL009/2006(H5N1))	568
ACT15324	Human	2009-03-14	Influenza A virus (A/Egypt/N02563/2009(H5N1))	567		ADG59062	Avian	2008	Influenza A virus (A/chicken/Tibet/6/2008(H5N1))	568		ABW74714	Human	2006	Influenza A virus (A/Indonesia/TLL014/2006(H5N1))	516
ACT15326	Human	2009-03-24	Influenza A virus (A/Egypt/N02752/2009(H5N1))	567		ADG59083	Avian	2005	Influenza A virus (A/duck/Anhui/56/2005(H5N1))	567		ABU99081	Avian	2006-09-01	Influenza A virus (A/Muscovy Duck/Jakarta/HABWIN/2006(H5N1))	568
ADG21443	Human	2010-02-27	Influenza A virus (A/Egypt/N02770/2010(H5N1))	567		ADD10580	Avian	2008-12-15	Influenza A virus (A/duck/Eastern China/008/2008(H5N5))	567		ADB07927	Avian	2007/01	Influenza A virus (A/Muscovy duck/West Java/Bks3/2007(H5N1))	568
ADG21445	Human	2010-03-03	Influenza A virus (A/Egypt/N03071/2010(H5N1))	567		ADD10569	Avian	2009-01-15	Influenza A virus (A/duck/Eastern China/031/2009(H5N5))	567		ABU99084	Avian	2006-08-01	Influenza A virus (A/Quail/Jakarta/JU1/2006(H5N1))	565
ADG21447	Human	2010-03-07	Influenza A virus (A/Egypt/N03072/2010(H5N1))	567		ADD10558	Avian	2008-12-15	Influenza A virus (A/duck/Eastern China/108/2008(H5N1))	567		AEH42723	Avian	2007-05-02	Influenza A virus (A/chicken/Badung/BBVD-175/2007(H5N1))	568
ACT15328	Human	2009-03-30	Influenza A virus (A/Egypt/N03228/2009(H5N1))	567		ADD10547	Avian	2009-01-15	Influenza A virus (A/duck/Eastern China/909/2009(H5N1))	567		AEH42724	Avian	2007-05-15	Influenza A virus (A/chicken/Badung/BBVD-205/2007(H5N1))	568
ACT15330	Human	2009-04-01	Influenza A virus (A/Egypt/N03272/2009(H5N1))	567		ABJ96762	Avian	2005	Influenza A virus (A/duck/Fujian/12032/2005(H5N1))	556		AEH42734	Avian	2007-09-03	Influenza A virus (A/chicken/Badung/BBVD-532/2007(H5N1))	568
ACT15332	Human	2009-04-15	Influenza A virus (A/Egypt/N03434/2009(H5N1))	568		ABJ96765	Avian	2006	Influenza A virus (A/duck/Fujian/668/2006(H5N1))	554		AEH42711	Avian	2007-07-26	Influenza A virus (A/chicken/Bangli/BBVD-387ab/2007(H5N1))	568
ACT15334	Human	2009-04-16	Influenza A virus (A/Egypt/N03438/2009(H5N1))	567		ABJ96963	Avian	2006	Influenza A virus (A/duck/Guangxi/1258/2006(H5N1))	562		AEH42712	Avian	2007-09-13	Influenza A virus (A/chicken/Bangli/BBVD-555ab/2007(H5N1))	568
ACT15338	Human	2009-04-19	Influenza A virus (A/Egypt/N03450/2009(H5N1))	567		ABJ96961	Avian	2006	Influenza A virus (A/duck/Guangxi/1436/2006(H5N1))	561		AEH42714	Avian	2007-09-18	Influenza A virus (A/chicken/Bangli/BBVD-563/2007(H5N1))	568
ACT15342	Human	2009-05-11	Influenza A virus (A/Egypt/N04394/2009(H5N1))	567		ABJ96675	Avian	2006	Influenza A virus (A/duck/Guangxi/150/2006(H5N1))	565		AEH59134	Avian	2007-07-06	Influenza A virus (A/chicken/Bantul/BBVW-446-24454/2007(H5N1))	568
ACT15345	Human	2009-05-17	Influenza A virus (A/Egypt/N04396/2009(H5N1))	567		ABJ96956	Avian	2006	Influenza A virus (A/duck/Guangxi/1830/2006(H5N1))	565		AEH59146	Avian	2007-07-10	Influenza A virus (A/chicken/Bantul/BBVW-482-22234/2007(H5N1))	568
ADG21449	Human	2010-03-31	Influenza A virus (A/Egypt/N04434/2010(H5N1))	567		ABJ96955	Avian	2006	Influenza A virus (A/duck/Guangxi/2143/2006(H5N1))	565		AEH42686	Avian	2007-03-27	Influenza A virus (A/chicken/Denpasar/BBVD-145/2007(H5N1))	568
ACT15347	Human	2009-05-18	Influenza A virus (A/Egypt/N04526/2009(H5N1))	568		ABJ96679	Avian	2006	Influenza A virus (A/duck/Guangxi/392/2006(H5N1))	549		AEH42688	Avian	2007-06-14	Influenza A virus (A/chicken/Denpasar/BBVD-291/2007(H5N1))	568
ACT15349	Human	2009-05-18	Influenza A virus (A/Egypt/N04527/2009(H5N1))	567		ABJ96668	Avian	2005	Influenza A virus (A/duck/Guangxi/5075/2005(H5N1))	549		AEH42690	Avian	2007-08-15	Influenza A virus (A/chicken/Denpasar/BBVD-430/2007(H5N1))	568
ACT15351	Human	2009-05-25	Influenza A virus (A/Egypt/N04822/2009(H5N1))	568		ABJ96672	Avian	2005	Influenza A virus (A/duck/Guangxi/5457/2005(H5N1))	565		AEH42694	Avian	2007-08-27	Influenza A virus (A/chicken/Denpasar/BBVD-494/2007(H5N1))	568
ACT15353	Human	2009-05-25	Influenza A virus (A/Egypt/N04823/2009(H5N1))	567		ABJ96682	Avian	2006	Influenza A virus (A/duck/Guangxi/744/2006(H5N1))	549		BAL61222	Avian	2010/05	Influenza A virus (A/chicken/EastJava/UT551/2010(H5N1))	568
ADG21407	Human	2009-05-29	Influenza A virus (A/Egypt/N04830/2009(H5N1))	438		ABJ96706	Avian	2006	Influenza A virus (A/duck/Guiyang/1260/2006(H5N1))	555		BAL61218	Avian	2010/04	Influenza A virus (A/chicken/EastKalimantan/UT498/2010(H5N1))	568
ACT15357	Human	2009-06-06	Influenza A virus (A/Egypt/N05056/2009(H5N1))	567		ACN39412	Avian	2006-12-30	Influenza A virus (A/duck/Henan/1647/2006(H5N1))	567		AEH42700	Avian	2007-06-04	Influenza A virus (A/chicken/Flores Timur/BBVD-256/2007(H5N1))	568
ADG21410	Human	2009-06-16	Influenza A virus (A/Egypt/N05912/2009(H5N1))	567		ACN39414	Avian	2006-12-30	Influenza A virus (A/duck/Henan/1652/2006(H5N1))	567		AEH42697	Avian	2007-08-21	Influenza A virus (A/chicken/Gianyar/BBVD-458/2007(H5N1))	568
ADG21412	Human	2009-07-25	Influenza A virus (A/Egypt/N07392/2009(H5N1))	438		ACN39420	Avian	2007-01-29	Influenza A virus (A/duck/Hubei/2911/2007(H5N1))	567		BAK42591	Avian	2010/06	Influenza A virus (A/chicken/Indonesia/D10015/2010(H5N1))	568
ADG21416	Human	2009-08-01	Influenza A virus (A/Egypt/N08835/2009(H5N1))	567		ADG59047	Avian	2005	Influenza A virus (A/duck/Hubei/49/2005(H5N1))	567		AEH42721	Avian	2007-08-21	Influenza A virus (A/chicken/Klungkung/BBVD-455/2007(H5N1))	568
ADG21418	Human	2009-08-26	Influenza A virus (A/Egypt/N09174/2009(H5N1))	567		ACF16400	Avian	2006	Influenza A virus (A/duck/Hubei/Hangmei01/2006(H5N1))	567		AEH42722	Avian	2007-08-23	Influenza A virus (A/chicken/Klungkung/BBVD-484/2007(H5N1))	568
ADG21422	Human	2009-11-22	Influenza A virus (A/Egypt/N11981/2009(H5N1))	567		ACN39416	Avian	2007-01-23	Influenza A virus (A/duck/Hunan/1930/2007(H5N1))	567		AEH59202	Avian	2007-11-04	Influenza A virus (A/chicken/Kulon Progo/BBVW-822-545/2007(H5N1))	568
ADG21425	Human	2009/12	Influenza A virus (A/Egypt/N15262/2009(H5N1))	567		ACN39417	Avian	2007-01-23	Influenza A virus (A/duck/Hunan/1964/2007(H5N1))	567		AEH59204	Avian	2007-11-26	Influenza A virus (A/chicken/Kulon Progo/BBVW-922-511/2007(H5N1))	568
ACR56220	Avian	2007-05-24	Influenza A virus (A/chicken/Egypt/07175-NLQP/2007(H5N1))	552		ACN39418	Avian	2007-01-23	Influenza A virus (A/duck/Hunan/1994/2007(H5N1))	567		AEH59165	Avian	2007-09-14	Influenza A virus (A/chicken/Magelang/BBVW-662-762/2007(H5N1))	568
ACA29670	Avian	2007-06-19	Influenza A virus (A/chicken/Egypt/07181-NLQP/2007(H5N1))	559		ACN39423	Avian	2006-11-30	Influenza A virus (A/duck/Hunan/3315/2006(H5N1))	567		AEH59166	Avian	2007-09-14	Influenza A virus (A/chicken/Magelang/BBVW-662-762A/2007(H5N1))	568
ACA29679	Avian	2007-12-24	Influenza A virus (A/chicken/Egypt/07665S-NLQP/2007(H5N1))	568		ACN39424	Avian	2006-11-30	Influenza A virus (A/duck/Hunan/3340/2006(H5N1))	567		AEH59167	Avian	2007-09-14	Influenza A virus (A/chicken/Magelang/BBVW-662-763/2007(H5N1))	568
ACR56224	Avian	2008-01-04	Influenza A virus (A/chicken/Egypt/0811-NLQP/2008(H5N1))	568		ACN39409	Avian	2006-12-15	Influenza A virus (A/duck/Hunan/689/2006(H5N1))	567		AEH59175	Avian	2007-08-25	Influenza A virus (A/chicken/Magelang/BBVW-667-944/2007(H5N1))	568
ACR56251	Avian	2008-01-10	Influenza A virus (A/chicken/Egypt/08124S-NLQP/2008(H5N1))	568		ADG59076	Avian	2005	Influenza A virus (A/duck/Jiangxi/80/2005(H5N1))	568		ADB07926	Avian	2007-03-07	Influenza A virus (A/chicken/Pessel/BPPVRII/2007(H5N1))	568
ADD21350	Avian	2008/01	Influenza A virus (A/chicken/Egypt/0814S-NLQP/2008(H5N1))	566		ADC97015	Avian	2008-12-15	Influenza A virus (A/duck/Shandong/009/2008(H5N1))	567		AEH59149	Avian	2007-07-24	Influenza A virus (A/chicken/Sleman/BBVW-493-214/2007(H5N1))	568
ACR56227	Avian	2008-01-07	Influenza A virus (A/chicken/Egypt/0823-NLQP/2008(H5N1))	568		ABJ96709	Avian	2005	Influenza A virus (A/duck/Shantou/13323/2005(H5N1))	565		AEH59226	Avian	2008-01-26	Influenza A virus (A/chicken/Sleman/BBVW-82-65/2008(H5N1))	568
ACA29683	Avian	2008-01-03	Influenza A virus (A/chicken/Egypt/0836S-NLQP/2008(H5N1))	554		ACH85377	Avian	2006	Influenza A virus (A/duck/Yunnan/4873/2006(H5N1))	567		AEH42705	Avian	2007-07-10	Influenza A virus (A/chicken/Tabanan/BBVD-339/2007(H5N1))	568
ACR56254	Avian	2008-02-09	Influenza A virus (A/chicken/Egypt/08371S-NLQP/2008(H5N1))	568		ACH85399	Avian	2006	Influenza A virus (A/duck/Yunnan/6490/2006(H5N1))	567		AEH42706	Avian	2007-08-21	Influenza A virus (A/chicken/Tabanan/BBVD-461/2007(H5N1))	568
ACR56230	Avian	2008-01-16	Influenza A virus (A/chicken/Egypt/0838-NLQP/2008(H5N1))	568		ABJ96662	Avian	2005	Influenza A virus (A/goose/Guangxi/4289/2005(H5N1))	560		ADB07921	Avian	2008-01-18	Influenza A virus (A/chicken/West Java/Smi-Acul/2008(H5N1))	568
ACR56233	Avian	2008-01-18	Influenza A virus (A/chicken/Egypt/0847-NLQP/2008(H5N1))	567		ABJ96673	Avian	2006	Influenza A virus (A/goose/Guangxi/52/2006(H5N1))	555		ADB07930	Avian	2005/02	Influenza A virus (A/chicken/West Java/Smi-Hay/2005(H5N1))	568
ACR56223	Avian	2008-01-03	Influenza A virus (A/chicken/Egypt/085-NLQP/2008(H5N1))	568		ABJ96671	Avian	2005	Influenza A virus (A/goose/Guangxi/5414/2005(H5N1))	537		AEH59119	Avian	2007-05-05	Influenza A virus (A/duck/Bantul/BBVW-224-24466/2007(H5N1))	568
ACR56234	Avian	2008-01-22	Influenza A virus (A/chicken/Egypt/0850-NLQP/2008(H5N1))	568		ADG59046	Avian	2005	Influenza A virus (A/goose/Hubei/65/2005(H5N1))	567		AEH59120	Avian	2007-06-19	Influenza A virus (A/duck/Bantul/BBVW-358-24381/2007(H5N1))	568
ACR56239	Avian	2008-02-17	Influenza A virus (A/chicken/Egypt/0870-NLQP/2008(H5N1))	568		ABJ96716	Avian	2006	Influenza A virus (A/goose/Shantou/3265/2006(H5N1))	562		AEH59181	Avian	2007-09-21	Influenza A virus (A/duck/Bantul/BBVW-678-2D403/2007(H5N1))	568
ADD21349	Avian	2008/06	Influenza A virus (A/chicken/Egypt/0883-NLQP/2008(H5N1))	557		ABJ96717	Avian	2006	Influenza A virus (A/goose/Shantou/3295/2006(H5N1))	565		AEH59206	Avian	2007-12-02	Influenza A virus (A/duck/Bantul/BBVW-949-2D362/2007(H5N1))	568
ACR56247	Avian	2008-12-24	Influenza A virus (A/chicken/Egypt/0896-NLQP/2008(H5N1))	567		ABJ96748	Avian	2006	Influenza A virus (A/goose/Yunnan/1143/2006(H5N1))	558		AEH59157	Avian	2007-08-19	Influenza A virus (A/duck/Kulon Progo/BBVW-618-11001/2007(H5N1))	568
ADM85845	Avian	2009/12	Influenza A virus (A/chicken/Egypt/091317s/2009(H5N1))	567		ACH85443	Avian	2006	Influenza A virus (A/goose/Yunnan/4985/2006(H5N1))	567		AEH59213	Avian	2008-01-15	Influenza A virus (A/duck/Magelang/BBVW-24-44380/2008(H5N1))	568
ADD21355	Avian	2009/02	Influenza A virus (A/chicken/Egypt/0915-NLQP/2009(H5N1))	565		ABJ96742	Avian	2005	Influenza A virus (A/goose/Yunnan/6169/2005(H5N1))	541		AEH59127	Avian	2007-05-28	Influenza A virus (A/duck/Magelang/BBVW-604-44401/2007(H5N1))	568
ACX31965	Avian	2009/01	Influenza A virus (A/chicken/Egypt/092-NLQP/2009(H5N1))	567		ACH85509	Avian	2006	Influenza A virus (A/goose/Yunnan/6193/2006(H5N1))	567		AEH59122	Avian	2007-07-24	Influenza A virus (A/duck/Sleman/BBVW-379-34423/2007(H5N1))	568
ACX31993	Avian	2009/02	Influenza A virus (A/chicken/Egypt/0920-NLQP/2009(H5N1))	567		ACZ54018	Avian	2007-01-10	Influenza A virus (A/lesser kestrel/Heilongjiang/194/2007(H5N1))	567		AEH59125	Avian	2007-05-15	Influenza A virus (A/duck/Sleman/BBVW-598-32237/2007(H5N1))	568
ADD21378	Avian	2009/01	Influenza A virus (A/chicken/Egypt/093smg-NLQP/2009(H5N1))	565		ABW21647	Avian	2005	Influenza A virus (A/mallard/Huadong/S/2005(H5N1))	567		ADB07929	Avian	2006/09	Influenza A virus (A/muscovy duck/Jakarta/Sum106/2006(H5N1))	568
ADD21365	Avian	2009/05	Influenza A virus (A/chicken/Egypt/09485s-NLQP/2009(H5N1))	544		ABW21657	Avian	2005	Influenza A virus (A/mallard/Huadong/lk/2005(H5N1))	567		AEH42693	Avian	2007-08-23	Influenza A virus (A/peaceful dove/Denpasar/BBVD-480/2007(H5N1))	568
ACX31973	Avian	2009/03	Influenza A virus (A/chicken/Egypt/0960-NLQP/2009(H5N1))	568		ADG59077	Avian	2006	Influenza A virus (A/shrike/Tibet/13/2006(H5N1))	567
ADB85109	Avian	2009-05-12	Influenza A virus (A/chicken/Egypt/0987-NLQP/2009(H5N1))	567		ACR48937	Avian	2008	Influenza A virus (A/tree sparrow/Jiangsu/1/2008(H5N1))	557
AEQ72831	Avian	2010-09-09	Influenza A virus (A/chicken/Egypt/10117/2010(H5N1))	554		ABX83938	Avian	2005	Influenza A virus (A/wild duck/Hunan/021/2005(H5N1))	567
AEQ72839	Avian	2010-10-21	Influenza A virus (A/chicken/Egypt/10132/2010(H5N1))	567		ABX83951	Avian	2005	Influenza A virus (A/wild duck/Hunan/211/2005(H5N1))	567
ADM85868	Avian	2010/02	Influenza A virus (A/chicken/Egypt/101604v/2010(H5N1))	567
ADM85880	Avian	2010/03	Influenza A virus (A/chicken/Egypt/10189s/2010(H5N1))	546
ADM85881	Avian	2010/03	Influenza A virus (A/chicken/Egypt/1020d/2010(H5N1))	567
AEQ72813	Avian	2010-04-13	Influenza A virus (A/chicken/Egypt/1021AD/2010(H5N1))	567
ADM85883	Avian	2010/03	Influenza A virus (A/chicken/Egypt/1021L/2010(H5N1))	567
ADM85888	Avian	2010/05	Influenza A virus (A/chicken/Egypt/1022L/2010(H5N1))	545
AEQ72825	Avian	2010-08-01	Influenza A virus (A/chicken/Egypt/10249SF/2010(H5N1))	550
AEQ72830	Avian	2010-08-08	Influenza A virus (A/chicken/Egypt/10259SF/2010(H5N1))	567
AEQ72827	Avian	2010-08-04	Influenza A virus (A/chicken/Egypt/10264AG/2010(H5N1))	562
ADM85852	Avian	2010/01	Influenza A virus (A/chicken/Egypt/1029/2010(H5N1))	567
ADM85854	Avian	2010/02	Influenza A virus (A/chicken/Egypt/1034/2010(H5N1))	567
ADM85871	Avian	2010/02	Influenza A virus (A/chicken/Egypt/1034qd/2010(H5N1))	567
AEQ72828	Avian	2010-08-05	Influenza A virus (A/chicken/Egypt/1038AL/2010(H5N1))	567
AEQ72842	Avian	2010-12-10	Influenza A virus (A/chicken/Egypt/10413SF/2010(H5N1))	567
AEQ72835	Avian	2010-09-29	Influenza A virus (A/chicken/Egypt/10513S/2010(H5N1))	567
ADM85875	Avian	2010/02	Influenza A virus (A/chicken/Egypt/1052g/2010(H5N1))	567
ADM85885	Avian	2010/03	Influenza A virus (A/chicken/Egypt/1058sf/2010(H5N1))	545
ABN70706	Avian	2006	Influenza A virus (A/chicken/Egypt/1078-NAMRU3/2006(H5N1))	568
ABN70707	Avian	2007	Influenza A virus (A/chicken/Egypt/1079-NAMRU3/2007(H5N1))	568
ABN70708	Avian	2006	Influenza A virus (A/chicken/Egypt/1080-NAMRU3/2006(H5N1))	568
ABN70709	Avian	2006	Influenza A virus (A/chicken/Egypt/1081-NAMRU3/2006(H5N1))	568
AEQ72816	Avian	2010-06-08	Influenza A virus (A/chicken/Egypt/1090/2010(H5N1))	567
AEQ72869	Avian	2011-01-27	Influenza A virus (A/chicken/Egypt/111127V/2011(H5N1))	545
AEQ72850	Avian	2011-01-10	Influenza A virus (A/chicken/Egypt/1112/2011(H5N1))	567
AEQ72877	Avian	2011-02-23	Influenza A virus (A/chicken/Egypt/111640V/2011(H5N1))	567
AEQ72896	Avian	2011-03-21	Influenza A virus (A/chicken/Egypt/1117AF/2011(H5N1))	567
AEQ72879	Avian	2011-02-27	Influenza A virus (A/chicken/Egypt/11184S/2011(H5N1))	567
AEQ72890	Avian	2011-03-13	Influenza A virus (A/chicken/Egypt/111945V/2011(H5N1))	567
AFI44347	Avian	2011-10-05	Influenza A virus (A/chicken/Egypt/1119AF/2011(H5N1))	557
AEQ72903	Avian	2011-04-26	Influenza A virus (A/chicken/Egypt/1123AL/2011(H5N1))	567
AEQ72845	Avian	2011-01-04	Influenza A virus (A/chicken/Egypt/112SG/2011(H5N1))	567
AEQ72884	Avian	2011-03-03	Influenza A virus (A/chicken/Egypt/1134SD/2011(H5N1))	567
AEQ72861	Avian	2011-01-20	Influenza A virus (A/chicken/Egypt/113AF/2011(H5N1))	544
AFI44339	Avian	2011-07-08	Influenza A virus (A/chicken/Egypt/11506SF/2011(H5N1))	567
AEQ72905	Avian	2011-06-13	Influenza A virus (A/chicken/Egypt/11529S/2011(H5N1))	567
AEQ72894	Avian	2011-03-17	Influenza A virus (A/chicken/Egypt/1155/2011(H5N1))	567
AEQ72856	Avian	2011-01-12	Influenza A virus (A/chicken/Egypt/1156S/2011(H5N1))	567
AEQ72868	Avian	2011-01-27	Influenza A virus (A/chicken/Egypt/1158SF/2011(H5N1))	568
AFI44345	Avian	2011-07-27	Influenza A virus (A/chicken/Egypt/11667s/2011(H5N1))	567
AFI44343	Avian	2011-07-26	Influenza A virus (A/chicken/Egypt/11672s/2011(H5N1))	567
AEQ72870	Avian	2011-02-07	Influenza A virus (A/chicken/Egypt/116AF/2011(H5N1))	567
AEQ72857	Avian	2011-01-14	Influenza A virus (A/chicken/Egypt/1174S/2011(H5N1))	567
AEQ72872	Avian	2011-02-14	Influenza A virus (A/chicken/Egypt/117AF/2011(H5N1))	567
AEQ72874	Avian	2011-02-19	Influenza A virus (A/chicken/Egypt/1197AG/2011(H5N1))	567
AEQ72844	Avian	2011-01-04	Influenza A virus (A/chicken/Egypt/119S/2011(H5N1))	567
AFI44358	Avian	2012/02	Influenza A virus (A/chicken/Egypt/12186F-12/2012(H5N1))	567
AFI44357	Avian	2012/02	Influenza A virus (A/chicken/Egypt/12186F-9/2012(H5N1))	567
AFI44356	Avian	2012-01-12	Influenza A virus (A/chicken/Egypt/1219s/2012(H5N1))	557
ABO64688	Avian	2006	Influenza A virus (A/chicken/Egypt/12378N3-CLEVB/2006(H5N1))	568
ABO64689	Avian	2006	Influenza A virus (A/chicken/Egypt/12379N3-CLEVB/2006(H5N1))	568
AFI44355	Avian	2012-01-09	Influenza A virus (A/chicken/Egypt/128s/2012(H5N1))	556
ABN70710	Avian	2007	Influenza A virus (A/chicken/Egypt/1300-NAMRU3/2007(H5N1))	568
ACM68979	Avian	2008-02-23	Influenza A virus (A/chicken/Egypt/15NLQP-CLEVB244/2008(H5N1))	561
ACD64996	Avian	2007-02-25	Influenza A virus (A/chicken/Egypt/1709-1VIR08/2007(H5N1))	568
ABO64697	Avian	2007	Influenza A virus (A/chicken/Egypt/1892N3-HK49/2007(H5N1))	568
ACM68984	Avian	2008-01-25	Influenza A virus (A/chicken/Egypt/22NLQP-CLEVB232/2008(H5N1))	567
ABY79009	Avian	2007	Influenza A virus (A/chicken/Egypt/3044NAMRU3-CLEVB59/2007(H5N1))	568
ABY79010	Avian	2007	Influenza A virus (A/chicken/Egypt/3045NAMRU3-CLEVB60/2007(H5N1))	568
ABY79011	Avian	2007	Influenza A virus (A/chicken/Egypt/3046NAMRU3-CLEVB62/2007(H5N1))	568
ABY79014	Avian	2007	Influenza A virus (A/chicken/Egypt/3049NAMRU3-CLEVB75/2007(H5N1))	568
ABG67712	Avian	2006	Influenza A virus (A/chicken/Egypt/5611NAMRU3-AN/2006(H5N1))	537
ABY79019	Avian	2007	Influenza A virus (A/chicken/Egypt/9383NAMRU3-CLEVB112/2007(H5N1))	568
ABY79033	Avian	2007	Influenza A virus (A/chicken/Egypt/9400NAMRU3-CLEVB211/2007(H5N1))	567
ABD85144	Avian	2006	Influenza A virus (A/chicken/Egypt/960N3-004/2006(H5N1))	557
ABW37430	Avian	2007-03-06	Influenza A virus (A/chicken/Egypt/F6/2007(H5N1))	568
ADY16731	Avian	2009-03-24	Influenza A virus (A/chicken/Egypt/F8/2009(H5N1))	567
AEP37319	Avian	2011-01-19	Influenza A virus (A/chicken/Egypt/M2773A/2011(H5N1))	567
ABW37431	Avian	2006-12-25	Influenza A virus (A/chicken/Egypt/R1/2006(H5N1))	568
ABW37432	Avian	2007-01-01	Influenza A virus (A/chicken/Egypt/R2/2007(H5N1))	567
ABW37436	Avian	2007-02-26	Influenza A virus (A/chicken/Egypt/R6/2007(H5N1))	567
BAK23400	Avian	2008/11	Influenza A virus (A/chicken/Egypt/RIMD12-3/2008(H5N1))	568
BAK23402	Avian	2008/06	Influenza A virus (A/chicken/Egypt/RIMD5-3/2008(H5N1))	568
AEP84526	Avian	2011-02-28	Influenza A virus (A/chicken/Egypt/S2938A/2011(H5N1))	567
AEP37324	Avian	2011-05-12	Influenza A virus (A/chicken/Egypt/S3280B/2011(H5N1))	567
ACJ61696	Avian	2006-02-22	Influenza A virus (A/chicken/Qalubia/1/2006(H5N1))	559
ACA29675	Avian	2007-03-20	Influenza A virus (A/duck/Egypt/07322S-NLQP/2007(H5N1))	568
ACR56249	Avian	2008-01-03	Influenza A virus (A/duck/Egypt/0845S-NLQP/2008(H5N1))	568
ADD21352	Avian	2008/04	Influenza A virus (A/duck/Egypt/08561S-NLQP/2008(H5N1))	557
ACU16727	Avian	2008-02-20	Influenza A virus (A/duck/Egypt/0871/2008(H5N1))	568
ACR56240	Avian	2008-04-06	Influenza A virus (A/duck/Egypt/0875-NLQP/2008(H5N1))	568
ACR56245	Avian	2008-09-26	Influenza A virus (A/duck/Egypt/0891-NLQP/2008(H5N1))	568
AEA92628	Avian	2008/12	Influenza A virus (A/duck/Egypt/0897-NLQP/2008(H5N1))	567
ADD21369	Avian	2009/02	Influenza A virus (A/duck/Egypt/09118sm-NLQP/2009(H5N1))	566
ACX31969	Avian	2009/02	Influenza A virus (A/duck/Egypt/0926-NLQP/2009(H5N1))	567
ADD21372	Avian	2009/04	Influenza A virus (A/duck/Egypt/09274sm-NLQP/2009(H5N1))	547
ACX31992	Avian	2009/01	Influenza A virus (A/duck/Egypt/093-NLQP/2009(H5N1))	545
ADD21380	Avian	2009/02	Influenza A virus (A/duck/Egypt/0930smL-NLQP/2009(H5N1))	565
ADD21364	Avian	2009/04	Influenza A virus (A/duck/Egypt/09315s-NLQP/2009(H5N1))	551
ADD21374	Avian	2009/05	Influenza A virus (A/duck/Egypt/09332sm-NLQP/2009(H5N1))	545
ACX31997	Avian	2009/04	Influenza A virus (A/duck/Egypt/09339S-NLQP/2009(H5N1))	553
ACX31984	Avian	2009/04	Influenza A virus (A/duck/Egypt/09349S-NLQP/2009(H5N1))	525
ADD21368	Avian	2009/01	Influenza A virus (A/duck/Egypt/0934sm-NLQP/2009(H5N1))	561
ADD21375	Avian	2009/02	Influenza A virus (A/duck/Egypt/0945smf-NLQP/2009(H5N1))	535
ADD21376	Avian	2009/02	Influenza A virus (A/duck/Egypt/0967smf-NLQP/2009(H5N1))	559
ADD21359	Avian	2009/04	Influenza A virus (A/duck/Egypt/0970-NLQP/2009(H5N1))	565
ACX31975	Avian	2009/04	Influenza A virus (A/duck/Egypt/0972-NLQP/2009(H5N1))	567
ACX31966	Avian	2009/01	Influenza A virus (A/duck/Egypt/099-NLQP/2009(H5N1))	568
ACX31989	Avian	2009/02	Influenza A virus (A/duck/Egypt/0990SM-NLQP/2009(H5N1))	567
AEQ72832	Avian	2010-09-14	Influenza A virus (A/duck/Egypt/10118/2010(H5N1))	567
AEQ72838	Avian	2010-10-20	Influenza A virus (A/duck/Egypt/10131/2010(H5N1))	567
ADM85863	Avian	2010/02	Influenza A virus (A/duck/Egypt/101565v/2010(H5N1))	567
ADM85882	Avian	2010/03	Influenza A virus (A/duck/Egypt/10157s/2010(H5N1))	551
AEQ72818	Avian	2010-06-10	Influenza A virus (A/duck/Egypt/10185SS/2010(H5N1))	567
ADM85851	Avian	2010/01	Influenza A virus (A/duck/Egypt/1022/2010(H5N1))	545
AEQ72821	Avian	2010-06-28	Influenza A virus (A/duck/Egypt/10228SF/2010(H5N1))	567
AEQ72824	Avian	2010-07-20	Influenza A virus (A/duck/Egypt/10255AG/2010(H5N1))	567
AEQ72834	Avian	2010-09-22	Influenza A virus (A/duck/Egypt/10290SF/2010(H5N1))	567
AEQ72836	Avian	2010-10-12	Influenza A virus (A/duck/Egypt/10331SF/2010(H5N1))	567
AEQ72837	Avian	2010-10-14	Influenza A virus (A/duck/Egypt/10336SF/2010(H5N1))	567
ADM85847	Avian	2010/01	Influenza A virus (A/duck/Egypt/103swf/2010(H5N1))	567
AEQ72819	Avian	2010-06-15	Influenza A virus (A/duck/Egypt/10403S/2010(H5N1))	545
AEQ72812	Avian	2010-02-24	Influenza A virus (A/duck/Egypt/1046SF/2010(H5N1))	567
ADM85858	Avian	2010/02	Influenza A virus (A/duck/Egypt/1053/2010(H5N1))	550
ADM85884	Avian	2010/02	Influenza A virus (A/duck/Egypt/1063s/2010(H5N1))	567
ADM85876	Avian	2010/02	Influenza A virus (A/duck/Egypt/1068s/2010(H5N1))	567
ADM85873	Avian	2010/02	Influenza A virus (A/duck/Egypt/1097s/2010(H5N1))	558
AEQ72888	Avian	2011-03-08	Influenza A virus (A/duck/Egypt/11106SF/2011(H5N1))	567
AEQ72880	Avian	2011-02-28	Influenza A virus (A/duck/Egypt/1110AF/2011(H5N1))	567
AEQ72866	Avian	2011-01-23	Influenza A virus (A/duck/Egypt/11117S/2011(H5N1))	545
AEQ72852	Avian	2011-01-11	Influenza A virus (A/duck/Egypt/1113SD/2011(H5N1))	567
AEQ72892	Avian	2011-03-15	Influenza A virus (A/duck/Egypt/1116AF/2011(H5N1))	567
AEQ72898	Avian	2011-04-04	Influenza A virus (A/duck/Egypt/11175SF/2011(H5N1))	567
AEQ72889	Avian	2011-03-09	Influenza A virus (A/duck/Egypt/11221S/2011(H5N1))	567
AEQ72854	Avian	2011-01-11	Influenza A virus (A/duck/Egypt/1123SF/2011(H5N1))	567
AEQ72891	Avian	2011-03-15	Influenza A virus (A/duck/Egypt/11246S/2011(H5N1))	545
AEQ72848	Avian	2011-01-06	Influenza A virus (A/duck/Egypt/1125S/2011(H5N1))	567
AEQ72849	Avian	2011-01-09	Influenza A virus (A/duck/Egypt/1130AG/2011(H5N1))	567
AEQ72871	Avian	2011-02-13	Influenza A virus (A/duck/Egypt/1174SF/2011(H5N1))	567
AFI44350	Avian	2011-11-29	Influenza A virus (A/duck/Egypt/11762s/2011(H5N1))	567
AFI44348	Avian	2011-10-22	Influenza A virus (A/duck/Egypt/1187/2011(H5N1))	554
AFI44344	Avian	2011-07-27	Influenza A virus (A/duck/Egypt/1198AS/2011(H5N1))	544
ABO64692	Avian	2006	Influenza A virus (A/duck/Egypt/12380N3-CLEVB/2006(H5N1))	568
ABO64693	Avian	2006	Influenza A virus (A/duck/Egypt/13010N3-CLEVB/2006(H5N1))	568
ACD64997	Avian	2007-03-04	Influenza A virus (A/duck/Egypt/1709-3VIR08/2007(H5N1))	568
ABG81040	Avian	2006/06	Influenza A virus (A/duck/Egypt/2253-3/2006(H5N1))	568
ABY79008	Avian	2007	Influenza A virus (A/duck/Egypt/3043NAMRU3-CLEVB56/2007(H5N1))	568
ABY79012	Avian	2007	Influenza A virus (A/duck/Egypt/3047NAMRU3-CLEVB63/2007(H5N1))	568
ABY79833	Avian	2007	Influenza A virus (A/duck/Egypt/5169-1/2007(H5N1))	568
ABY79032	Avian	2007	Influenza A virus (A/duck/Egypt/9399NAMRU3-CLEVB202/2007(H5N1))	568
BAJ07733	Avian	2007/01	Influenza A virus (A/duck/Egypt/D2Br210/2007(H5N1))	568
BAJ07734	Avian	2007/01	Influenza A virus (A/duck/Egypt/D2Li234/2007(H5N1))	568
BAJ07736	Avian	2007/01	Influenza A virus (A/duck/Egypt/D3Li12/2007(H5N1))	568
ABW37429	Avian	2006-12-25	Influenza A virus (A/duck/Egypt/F5/2006(H5N1))	568
AEP27003	Avian	2010-12-22	Influenza A virus (A/duck/Egypt/M2583A/2010(H5N1))	567
AEP37317	Avian	2010-12-22	Influenza A virus (A/duck/Egypt/M2583D/2010(H5N1))	567
AEP37323	Avian	2011-02-20	Influenza A virus (A/duck/Egypt/M3075B/2011(H5N1))	567
AEP37318	Avian	2010-12-26	Influenza A virus (A/duck/Egypt/Q2645C/2010(H5N1))	567
ABW37435	Avian	2007-02-20	Influenza A virus (A/duck/Egypt/R5/2007(H5N1))	567
ADD21377	Avian	2009/03	Influenza A virus (A/goose/Egypt/09102smf-NLQP/2009(H5N1))	553
ADD21379	Avian	2009/02	Influenza A virus (A/goose/Egypt/0912smg-NLQP/2009(H5N1))	565
ADM85844	Avian	2009/09	Influenza A virus (A/goose/Egypt/09134sml/2009(H5N1))	567
ADM85874	Avian	2010/02	Influenza A virus (A/goose/Egypt/1057/2010(H5N1))	567
AEQ72876	Avian	2011-02-22	Influenza A virus (A/goose/Egypt/11162S/2011(H5N1))	567
AEQ72900	Avian	2011-04-12	Influenza A virus (A/goose/Egypt/11350S/2011(H5N1))	567
ABW37434	Avian	2007-02-01	Influenza A virus (A/goose/Egypt/R4/2007(H5N1))	567
AEQ72906	Avian	2011-04-03	Influenza A virus (A/ostrich/Egypt/11139F/2011(H5N1))	545
ACR56222	Avian	2007-12-25	Influenza A virus (A/peacock/Egypt/07667S-NLQP/2007(H5N1))	568
AEQ72904	Avian	2011-05-08	Influenza A virus (A/quail/Egypt/1171SG/2011(H5N1))	567
ABY79015	Avian	2007	Influenza A virus (A/quail/Egypt/3050NAMRU3-CLEVB77/2007(H5N1))	568
ABK34513	Avian	2005/12	Influenza A virus (A/teal/Egypt/14051-NAMRU3/2005(H5N1))	531
ACA29677	Avian	2007-05-24	Influenza A virus (A/turkey/Egypt/07444S-NLQP/2007(H5N1))	568
ADD21370	Avian	2009/03	Influenza A virus (A/turkey/Egypt/09206sm-NLQP/2009(H5N1))	566
ACX31972	Avian	2009/02	Influenza A virus (A/turkey/Egypt/0959-NLQP/2009(H5N1))	568
AEQ72902	Avian	2011-04-20	Influenza A virus (A/turkey/Egypt/112694V/2011(H5N1))	546
ABG67714	Avian	2006	Influenza A virus (A/turkey/Egypt/5613NAMRU3-T/2006(H5N1))	533
ADD13576	Avian	2007	Influenza A virus (A/turkey/Egypt/7/2007(H5N1))	568
ABY79031	Avian	2007	Influenza A virus (A/turkey/Egypt/9398NAMRU3-CLEVB195/2007(H5N1))	568
ABW37425	Avian	2006-02-25	Influenza A virus (A/turkey/Egypt/F1/2006(H5N1))	568
ABW37426	Avian	2006-03-01	Influenza A virus (A/turkey/Egypt/F2/2006(H5N1))	568
