# Supplementary material for: Bird to Human Transmission Biases and Vaccine Escape Mutants in H5N1 Infections
Source: PLoS One. 2014 Jul 2;9(7):e100754. doi: 10.1371/journal.pone.0100754 (PMC4079711; doi:10.1371/journal.pone.0100754)
Supplement: Table S2 — Residues in human isolates with significantly different amino acid frequencies and significantly low probability of neutral evolution from the entire avian viral pool. The probability of neutral evolution and significance of amino acid frequency difference at the identified residues are listed when human isolates are compared with all avian isolates and with the subset of closely clustering avian isolates (Methods). Information on location of residues in functional regions of HA was used from Duvvuuri et al [11]. Amino-acid frequencies for these residues are shown in Table 1 and Table S3. (XLS) [file pone.0100754.s005.xls]

## Sheet: Sheet1
		Comparison with all Avian Isolates		Comparison with Closely Clustering Avian Isolates
Year	Position (H5 numbering)	Probability of Neutral Evolution	Significance of Amino Acid frequency difference	Probability of Neutral Evolution	Significance of Amino Acid frequency difference	Region of HA
Egypt
2009	43	< 10-8	< 10-8	< 10-8	0.34	Epitope E
2009	74	4.28 x 10-6	1.42 x 10-6	1	1	Adjacent to Epitope E residue
2009	97	2.6 x 10-6	2.80 x 10-7	0.14	1
2009	110	1.01 x 10-5	3.10 x 10-7	0.1	1	Epitope A
2009	120	< 10-8	2.00 x 10-8	< 10-8	0.34	Adjacent to Epitope A residues
2009	123	1.43 x 10-5	6.77 x 10-6	1	1	Adjacent to Epitope A residues and Receptor Binding Site
2009	141	2.96 x 10-5	2.85 x 10-5	0.76	0.25	Epitope B
2009	144	2.64 x 10-6	1.19 x 10-6	0.08	1	Epitope B
2009	151	< 10-8	3.36 x 10-6	< 10-8	0.22	Epitope D
2009	162	4.0 x 10-7	6.44 x 10-4	< 10-8	0.4	Adjacent to Epitope D residues
2009	165	8.83 x 10-6	1.90 x 10-6	0.14	1	Glycosylation Site
2009	226	1.0 x 10-8	9.00 x 10-8	0.08	0.1	Epitope D
Indonesia
2005	86	< 10-8	< 10-8	-a	3.9 x 10-2	Epitope D
2005	140	< 10-8	1.11 x 10-3	-	3.9 x 10-2	Epitope B
2005	200	4.20 x 10-7	< 10-8	-	3.9 x 10-2	Epitope D
2005	325	< 10-8	< 10-8	-	3.9 x 10-2	Polybasic cleavage site
2006	86	< 10-8	< 10-8	4.9 x 10-4	0.79	Epitope D
2006	94	1.0 x 10-7	1.15 x 10-3	7.5 x 10-4	0.79	Adjacent to Epitope E residue
2006	140	2.60 x 10-7	2.13 x 10-3	2.05 x 10-5	0.79	Epitope B
2006	200	< 10-8	6.08 x 10-5	5.27 x 10-3	0.79	Epitope D
2006	325	< 10-8	< 10-8	2.06 x 10-5	0.79	Polybasic cleavage site
2007	184	2.25 x 10-6	< 10-8	1.01 x 10-3	< 10-8	Adjacent to Epitope D residue
China
2005	140	< 10-8	2.64 x 10-3	-	1	Epitope B
2005	174	< 10-8	< 10-8	-	1	Epitope B, adjacent to Receptor binding site
2005	181	< 10-8	< 10-8	-	1	Epitope B
2005	322	< 10-8	< 10-8	-	1	3 residues upstream of polybasic cleavage site
a: No samples in the previous year to compute the p-value for neutral evolution
