# Supplementary material for: Bird to Human Transmission Biases and Vaccine Escape Mutants in H5N1 Infections
Source: PLoS One. 2014 Jul 2;9(7):e100754. doi: 10.1371/journal.pone.0100754 (PMC4079711; doi:10.1371/journal.pone.0100754)
Supplement: Table S3 — Transmission bias mutations which are at intermediate frequency in closely clustering human and avian isolates. Residues with intermediate frequency major amino acids in closely clustering human isolates which have significantly low probability to neutrally evolve from and significant differences in amino-acid frequencies from the entire avian viral pool of each geographical region and year. The numbers in the rows next to each country's names indicate the number of samples in each class, and the years these were first reported in each country. (XLS) [file pone.0100754.s006.xls]

## Sheet: Sheet1
Position (H5 numbering)	Major amino acid in closely clustering Human Isolates	Average Frequency of Amino Acid (%) in				Year of first report of conserved amino acid		Other Amino Acids at residue	Region of HA
		Human H5N1 isolates in the Cluster	Other Human H5N1 Isolates	Avian H5N1 isolates in the Cluster	Avian H5N1 Isolates not in the Cluster	Avian Isolates	Human Isolates
Egypt		(n=70)	(n=1)	(n=195)	(n=140)	(first reported in 2005)	(first reported in 2006)
43	N	57.1	0	63.1	8.6	2007	2007	D,S,del	Epitope E
120	N	51.4	0	34.9	8.6	2007	2007	S,D,G	Adjacent to Epitope A residues
151	T	57.1	0	64.1	12.1	2007	2007	I,L,V	Epitope D
162	R	72.9	0	44.1	13.6	2005	2006	K, I, E	Adjacent to Epitope D residues
China
-
Indonesia		(n=42)	(n=4)	(n=50)	(n=128)	(first reported in 2003)	(first reported in 2005)
184	A	76.2	100	96	86.7	2003	2005	E, V, D, G, del	Adjacent to Epitope D residue
