# Supplementary material for: Bird to Human Transmission Biases and Vaccine Escape Mutants in H5N1 Infections
Source: PLoS One. 2014 Jul 2;9(7):e100754. doi: 10.1371/journal.pone.0100754 (PMC4079711; doi:10.1371/journal.pone.0100754)
Supplement: Table S4 — Residues in human isolates with significant amino-acid frequency difference from and significantly low probability to evolve from avian isolates after correcting for transmission bias of H5N1 strains from birds to humans. To correct for bird-to-human transmission bias of H5N1 strains, human isolates were compared with closely clustering avian isolates (Methods) in each geographic region. Significance cutoffs were set at the multiple hypothesis threshold 1/(572*3*5) for either neutral evolution from the previous year or significantly different amino acid frequency, so long as the other p-value<0.01. These residues were robust to jack-knifing analysis (Methods). Information about location of residues in functional regions was used from Duvvuri et al [11]. (XLS) [file pone.0100754.s007.xls]

## Sheet: Sheet1
Year	Position (H5 numbering)	Probability of Neutral Evolution	Significance of Amino Acid frequency difference	Region of HA
Egypt
2007	513	< 10-8	2.07 x 10-5	4 residues upstream of Trans-membrane sites
Indonesia
2007	184	< 10-8	4.71 x 10-6
2007	185	0.001	< 10-8	Epitope D, Antigenic site
2007	186	< 10-8	5.50 x 10-7	Receptor Binding Site
China
-
